# Supplementary material for: Environmental Enrichment Engages Vesicular Zinc Signaling to Enhance Hippocampal Neurogenesis
Source: Cells. 2023 Mar 13;12(6):883. doi: 10.3390/cells12060883 (PMC10046929; doi:10.3390/cells12060883)
Supplement: Supplementary file 1 [file cells-12-00883-s001.zip]

Archive with 1 entries (1 files):
- cells-2242321-supplementary.pdf
